# Supplementary material for: Loss of prion protein control of glucose metabolism promotes neurodegeneration in model of prion diseases
Source: PLoS Pathog. 2021 Oct 5;17(10):e1009991. doi: 10.1371/journal.ppat.1009991 (PMC8519435; doi:10.1371/journal.ppat.1009991)
Supplement: S1 Table — Relative steady-state abundance levels of proteins expressed differentially between PrPnull- and 1C11 cells (ratio < 0.84 and > 1.25). (XLSX) [file ppat.1009991.s008.xlsx]

## Sheet: Feuil1
S1 Table : Relative steady-state abundance levels of proteins expressed differentially between PrPnull- and 1C11 cells (ratio < 0.84 and > 1.25)
Accession Number	Description	Coverage	# Proteins	# Pept.	Peptides	# PSMs	Fold change PrPnull-1C11 vs. 1C11	# AAs	MW [kDa]	calc. pI
IPI00229534.5	Myristoylated alanine-rich C-kinase substrate	0.4887	1	5	12	47	0.201857	309	29.6	4.34
IPI00129519.3	Brain acid soluble protein 1	0.7345	1	10	12	65	0.215595	226	22.1	4.51
IPI00131031.3	Uroplakin-1b	0.3923	1	2	11	20	0.230929	260	29.7	5.82
IPI00480458.2	Isoform 3 of Integrin beta-4	0.4956	4	3	68	110	0.238057	1806	200.1	6.02
IPI00515343.3	Uncharacterized protein	0.4955	1	1	13	21	0.333185	335	37.6	5.36
IPI00113112.3	Ras-related protein Rab-3B	0.4612	27	1	9	20	0.365854	219	24.7	5.11
IPI00227140.1	Keratin, type I cytoskeletal 14	0.7831	10	17	42	218	0.375799	484	52.8	5.17
IPI00115433.1	Tumor rejection antigen P815A	0.2723	1	1	3	12	0.398142	224	25.7	3.97
IPI00677756.1	Uncharacterized protein	0.2909	2	1	16	22	0.445831	770	83.1	5.35
IPI00112536.1	Secernin-1	0.2826	1	3	13	33	0.488998	414	46.3	4.79
IPI00138061.1	Isoform 1 of Complement regulatory protein Crry	0.4451	5	3	18	31	0.513523	483	53.7	6.65
IPI00131577.1	Heme oxygenase 1	0.8062	2	9	20	95	0.513611	289	32.9	6.54
IPI00515370.1	Aldehyde dehydrogenase	0.4812	4	3	26	78	0.516085	532	59.2	8.13
IPI00896628.1	Uncharacterized protein	0.1483	2	2	3	19	0.528076	263	30.5	3.76
IPI00474317.5	host cell factor 2	0.5083	1	1	22	58	0.541126	722	79.4	8.35
IPI00108098.1	CD82 antigen	0.1654	1	1	4	12	0.542397	266	29.6	5.02
IPI00416302.2	Keratin, type I cytoskeletal 39	0.4336	1	1	19	22	0.554324	482	54.3	5.24
IPI00230449.7	Hippocalcin-like protein 1	0.4041	4	3	8	28	0.554939	193	22.3	5.5
IPI00135130.3	Neutral amino acid transporter A	0.5639	2	6	16	75	0.556277	532	56	5.87
IPI00267492.4	Isoform 2 of Protein bicaudal D homolog 2	0.47	4	3	41	72	0.560329	851	96.6	5.44
IPI00129964.1	HCLS1-associated protein X-1	0.4964	2	2	11	27	0.560643	280	31.6	4.91
IPI00319509.5	Aminopeptidase N	0.4627	2	2	32	85	0.561482	966	109.6	5.9
IPI00648748.1	Uncharacterized protein	0.4148	6	1	6	8	0.562641	135	14.3	9.57
IPI00137400.2	Inositol 1,4,5-trisphosphate receptor type 3	0.4854	17	15	121	324	0.565611	2670	304.1	6.54
IPI00313726.2	DNA-directed RNA polymerase I subunit RPA1	0.5143	1	1	79	180	0.566572	1717	194	6.93
IPI00312174.7	Prostaglandin E synthase 2	0.5495	1	4	18	40	0.570125	384	43.3	9
IPI00129215.3	Pantetheinase	0.3379	1	2	14	33	0.570125	512	57.1	5.94
IPI00222090.6	SH3 and PX domain-containing protein 2B	0.2896	1	1	18	24	0.570342	908	101.5	8.66
IPI00625262.4	transmembrane protein 87A isoform 1	0.4911	4	2	18	52	0.571973	560	63.8	7.12
IPI00665996.4	Uncharacterized protein	0.6594	2	5	28	81	0.581846	414	44.8	6.01
IPI00132705.1	Myosin regulatory light chain 12B	0.5233	3	1	6	39	0.585594	172	19.8	4.84
IPI00551498.2	Isoform 1 of Girdin	0.5665	3	1	94	200	0.5923	1873	215.8	6.24
IPI00320459.2	Epiplakin	0.5728	1	2	125	295	0.595238	6548	724.2	6.07
IPI00130015.3	Dipeptidyl peptidase 1	0.487	2	3	17	58	0.601082	462	52.3	6.89
IPI00311626.5	High mobility group nucleosome-binding domain-containing protein 5	0.3596	1	7	15	34	0.604108	406	45.3	4.37
IPI00850843.2	Uncharacterized protein	0.6406	3	9	35	124	0.612245	1739	182.6	7.08
IPI00460669.3	Torsin-3A	0.3688	1	1	12	26	0.619195	385	43.8	6.28
IPI00342407.5	Tumor protein p53-inducible protein 11	0.1799	1	1	3	6	0.620091	189	20.9	9.41
IPI00224969.2	Isoform 1 of Extended synaptotagmin-3	0.2671	2	1	21	29	0.621247	891	100	8.59
IPI00927975.1	Uncharacterized protein	0.6607	5	14	45	172	0.622407	784	85.5	6.89
IPI00110128.3	Probable glutathione peroxidase 8	0.0574	1	1	1	2	0.625652	209	24.1	9.36
IPI00758006.1	Putative uncharacterized protein	0.5233	5	2	7	51	0.626174	172	19.8	4.81
IPI00720036.1	Isoform 5 of Myosin phosphatase Rho-interacting protein	0.5452	11	11	48	142	0.634384	1029	116.7	6.18
IPI00130114.5	mRNA-decapping enzyme 1A	0.2957	1	1	11	19	0.634518	602	65.2	6.99
IPI00130240.1	Peptidyl-prolyl cis-trans isomerase C	0.6462	1	5	9	38	0.636943	212	22.8	7.5
IPI00117933.1	Isoform 1 of BRCA1-associated protein	0.3993	3	1	16	21	0.637484	591	66.9	5.64
IPI00845652.1	Isoform 3 of 2-oxoglutarate dehydrogenase, mitochondrial	0.475	8	14	43	142	0.63857	1038	118.1	6.87
IPI00128689.2	Collagen alpha-1(V) chain	0.4293	2	10	51	303	0.648789	1838	183.6	4.98
IPI00221997.1	F-box and WD-40 domain protein 13	0.4678	3	1	16	21	0.649773	466	53.9	9.03
IPI00121279.1	Mesothelin	0.5184	1	8	28	96	0.650195	625	69.4	7.59
IPI00556820.1	Isoform 3 of ADP-dependent glucokinase	0.4323	3	3	13	41	0.650618	495	53.7	5.62
IPI00322869.3	ATP-binding cassette sub-family E member 1	0.6244	1	12	34	160	0.650618	599	67.3	8.34
IPI00754489.4	Bifunctional 3'-phosphoadenosine 5'-phosphosulfate synthase 2	0.5217	2	9	30	65	0.651042	621	70.3	7.58
IPI00230715.5	NADH dehydrogenase [ubiquinone] 1 alpha subcomplex subunit 13	0.5972	1	2	6	11	0.654879	144	16.8	9.48
IPI00457659.2	Leukocyte elastase inhibitor A	0.5778	1	2	21	52	0.652458	379	42.5	6.21
IPI00223060.1	phosphoenolpyruvate carboxykinase [GTP], mitochondrial	0.5817	2	20	35	203	0.653168	667	73.4	7.74
IPI00123181.4	Myosin-9	0.7607	13	90	198	1196	0.65331	1960	226.2	5.66
IPI00226515.5	Transgelin	0.7562	1	11	18	81	0.655451	201	22.6	8.81
IPI00416279.3	Golgi-associated plant pathogenesis-related protein 1	0.8377	1	3	14	56	0.656743	154	17.1	9.51
IPI00828355.1	Isoform 5 of Formin-1	0.4103	6	4	45	82	0.65703	1204	133.1	5.71
IPI00515349.1	Isoform 4 of Mitochondrial Rho GTPase 1	0.5014	5	2	34	67	0.65703	704	80.8	7.09
IPI00754649.2	Isoform 3 of Myosin-Ic	0.6264	6	30	68	365	0.657318	1044	119.8	9.39
IPI00173343.3	Oligoribonuclease, mitochondrial (Fragment)	0.7764	2	7	18	64	0.66123	237	26.7	7.15
IPI00307988.2	UV excision repair protein RAD23 homolog A	0.854	5	8	18	330	0.665927	363	39.7	4.58
IPI00116247.1	Uncharacterized protein	0.6684	4	4	18	51	0.667111	377	42.5	5.26
IPI00120546.1	PRA1 family protein 2	0.2079	1	1	6	19	0.66726	178	19.5	9.6
IPI00133522.2	Protein disulfide-isomerase	0.8487	2	36	57	388	0.667854	509	57	4.88
IPI00876557.2	Uncharacterized protein	0.3179	4	2	9	18	0.668449	390	44.2	7.06
IPI00109221.3	Phosphatidylinositide phosphatase SAC1	0.5911	1	4	26	67	0.670241	587	66.9	7.3
IPI00133257.1	Isoform Long of Hematopoietic progenitor cell antigen CD34	0.4503	2	5	15	41	0.672948	382	41	5.3
IPI00473477.2	Microtubule-associated protein	0.569	2	2	78	314	0.675676	1441	152.7	9.28
IPI00120073.1	Peptidyl-prolyl cis-trans isomerase FKBP7	0.6193	1	5	11	26	0.675676	218	24.9	6.04
IPI00470167.3	reticulon-4 isoform B1	0.6545	3	1	15	68	0.678273	356	38.4	4.78
IPI00126939.1	Protein kinase C delta-binding protein	0.7923	1	5	17	65	0.680118	260	27.8	5.57
IPI00130920.2	Microtubule-associated protein 1B	0.414	2	13	79	174	0.682439	2464	270.1	4.83
IPI00129395.2	Large neutral amino acids transporter small subunit 1	0.2793	1	4	13	58	0.685088	512	55.8	7.9
IPI00308162.3	Calcium-binding mitochondrial carrier protein Aralar1	0.5923	1	9	29	89	0.685401	677	74.5	8.25
IPI00322209.5	Keratin, type II cytoskeletal 8	0.849	6	22	54	414	0.685558	490	54.5	5.82
IPI00311203.2	1-phosphatidylinositol-4,5-bisphosphate phosphodiesterase beta-3	0.2245	8	1	25	38	0.686813	1234	139.4	5.94
IPI00310567.2	Serum paraoxonase/arylesterase 2	0.2203	2	2	5	12	0.687128	354	39.6	5.83
IPI00759904.1	Isoform 2 of NADH-cytochrome b5 reductase 3	0.6727	3	10	19	134	0.688073	278	31.5	8.38
IPI00757312.1	Uncharacterized protein	0.6085	10	28	134	462	0.688863	2013	233.3	5.57
IPI00457815.3	U4/U6.U5 tri-snRNP-associated protein 2	0.328	1	1	13	15	0.688863	564	65.1	8.9
IPI00153107.3	Bleomycin hydrolase	0.6066	3	8	22	65	0.689022	455	52.5	6.48
IPI00408119.6	Isoform 1 of Microtubule-associated protein 4	0.7636	8	25	61	535	0.68918	1125	117.4	4.98
IPI00469392.2	Isoform 1 of Reticulon-4	0.5714	4	8	42	146	0.690449	1162	126.5	4.54
IPI00988842.1	Uncharacterized protein	0.4987	2	7	17	130	0.690767	389	42.3	9.01
IPI00405227.3	Vinculin	0.8199	4	39	100	450	0.691722	1066	116.6	6
IPI00133110.1	Thioredoxin domain-containing protein 12	0.7176	1	5	8	24	0.692361	170	19	5.26
IPI00930882.1	4F2 cell-surface antigen heavy chain isoform a	0.6177	2	17	35	281	0.692841	565	62.2	5.5
IPI00453996.1	Isoform 1 of Myosin-14	0.5475	9	1	127	342	0.693642	2000	228.4	5.55
IPI00420734.1	Isoform 1 of Mitochondrial fission factor	0.5945	11	1	16	36	0.695088	291	32.9	6.83
IPI00848634.1	Isoform 2 of Anoctamin-10	0.426	4	2	26	49	0.696541	601	69.2	7.4
IPI00400301.2	Coproporphyrinogen-III oxidase, mitochondrial	0.5711	1	11	26	105	0.698162	443	49.7	8.53
IPI00133374.5	Isoform 1 of Sequestosome-1	0.491	4	7	15	91	0.69979	442	48.1	5.21
IPI00867820.1	Isoform 3 of Mediator of RNA polymerase II transcription subunit 25	0.1533	3	1	10	23	0.700607	822	86.5	8.46
IPI00265386.5	Isoform 1 of FAS-associated factor 2	0.5236	4	4	14	30	0.70159	445	52.4	5.47
IPI00221817.5	von Willebrand factor A domain-containing protein 5A	0.5561	3	3	41	100	0.705882	793	87.1	6.58
IPI00229791.8	S1 RNA-binding domain-containing protein 1	0.3782	5	2	28	41	0.705882	981	110.1	8.78
IPI00380608.5	olfactory receptor 921	0.2077	1	1	3	4	0.706215	313	35.5	8.54
IPI00461969.2	Isoform 1 of Cell division cycle protein 123 homolog	0.244	1	1	8	15	0.706215	336	38.8	4.67
IPI00987739.1	ubiquitin-like modifier-activating enzyme ATG7-like	0.5188	4	1	32	60	0.707547	638	70.8	7.78
IPI00129636.1	N-myc-interactor	0.3822	1	1	12	19	0.708885	314	35.2	5.05
IPI00454008.1	Serine hydroxymethyltransferase	0.8552	1	17	41	294	0.710059	504	55.7	8.46
IPI00169472.4	Aldehyde dehydrogenase family 1 member L2, mitochondrial	0.7844	4	34	61	319	0.710732	923	101.5	6.29
IPI00118590.1	Uncharacterized protein	0.6383	1	2	16	34	0.711238	188	20.1	11.22
IPI00396688.1	SHC-transforming protein 4	0.4281	1	1	18	28	0.713946	626	68.5	8.46
IPI00135686.2	Peptidyl-prolyl cis-trans isomerase B	0.625	2	11	17	84	0.714286	216	23.7	9.55
IPI00163011.2	Thioredoxin domain-containing protein 5	0.7914	3	12	24	114	0.714796	417	46.4	5.78
IPI00405742.6	plexin B2	0.4707	5	8	63	151	0.715137	1842	206.1	5.87
IPI00115695.1	Isoform 1 of Phosphatidylinositol-4-phosphate 3-kinase C2 domain-containing subunit gamma	0.2364	2	1	25	39	0.715308	1506	171.5	6.87
IPI00337893.2	Pyruvate dehydrogenase E1 component subunit alpha, somatic form, mitochondrial	0.7564	1	8	30	79	0.71736	390	43.2	8.19
IPI00986569.1	Fam3c protein (Fragment)	0.3762	5	1	10	12	0.718047	311	32.5	9.25
IPI00323897.3	Ras-related protein Rab-11A	0.787	5	1	16	30	0.719597	216	24.4	6.57
IPI00281212.8	Uncharacterized protein	0.3925	1	1	38	63	0.71977	1167	127.8	6.9
IPI00133119.1	Protein RER1	0.2398	1	4	4	17	0.719942	196	23	9.51
IPI00329872.1	Isoform 1 of Collagen alpha-1(I) chain	0.6552	3	36	67	309	0.720461	1453	137.9	5.85
IPI00114209.1	Glutamate dehydrogenase 1, mitochondrial	0.6577	2	13	32	131	0.720634	558	61.3	8
IPI00128450.1	Isoform 1 of Extended synaptotagmin-1	0.456	2	11	40	108	0.723589	1092	121.5	5.95
IPI00553798.2	AHNAK nucleoprotein isoform 1	0.7677	6	188	289	1867	0.723589	5656	603.9	6.3
IPI00123281.1	Leucine-rich repeat-containing protein 59	0.6156	2	16	20	152	0.724813	307	34.9	9.52
IPI00850544.2	anoctamin-1	0.3982	5	3	34	64	0.728686	1017	116.7	6.76
IPI00132722.9	Annexin A3	0.8297	2	13	42	151	0.728686	323	36.4	5.76
IPI00663627.2	Filamin-B	0.7091	1	79	161	1036	0.728863	2602	277.7	5.71
IPI00830520.1	Isoform 2 of Eomesodermin homolog	0.3823	3	1	13	24	0.729395	688	72.6	7.69
IPI00775791.1	Uncharacterized protein	0.6816	7	8	17	47	0.729572	179	20.4	8.25
IPI00875833.2	Monofunctional C1-tetrahydrofolate synthase, mitochondrial	0.7083	1	35	71	342	0.73046	977	105.7	7.02
IPI00153702.2	peptidyl-tRNA hydrolase 2, mitochondrial isoform a	0.8132	2	6	13	37	0.731707	182	19.6	7.42
IPI00120233.2	Glutaryl-CoA dehydrogenase, mitochondrial	0.4224	2	4	17	29	0.732243	438	48.6	8.73
IPI00224697.1	Serine/threonine-protein phosphatase 2A 56 kDa regulatory subunit epsilon isoform	0.4882	2	3	15	24	0.733496	467	54.7	6.95
IPI00129350.2	Isoform Long of Delta-1-pyrroline-5-carboxylate synthase	0.6767	1	1	55	292	0.733676	795	87.2	7.55
IPI00331728.3	BMP-binding endothelial regulator protein	0.3314	1	1	13	25	0.734035	685	76.1	7.8
IPI01008579.1	plectin isoform 1a	0.7147	21	175	361	1853	0.734934	4543	517	5.8
IPI00466570.4	Isoform 1 of Transmembrane emp24 domain-containing protein 10	0.5388	4	5	11	35	0.735655	219	24.9	6.7
IPI00459443.5	182 kDa tankyrase-1-binding protein	0.5215	1	26	72	323	0.735835	1720	181.7	4.88
IPI00132042.1	Pyruvate dehydrogenase E1 component subunit beta, mitochondrial	0.4819	1	10	16	101	0.736196	359	38.9	6.87
IPI00807733.2	ADP-ribosylation factor GTPase-activating protein 1 isoform d	0.6842	4	8	21	102	0.736196	361	39.3	5.25
IPI00276112.4	Isoform 1 of CWF19-like protein 1	0.2551	2	4	11	16	0.736558	537	60.2	7.14
IPI00788337.1	Isoform 2 of Presequence protease, mitochondrial	0.5304	3	19	52	190	0.737644	1035	117.1	7.12
IPI00130023.4	TBC1 domain family member 8	0.2266	1	1	17	23	0.738371	1134	130	5.48
IPI00457756.2	Protein FAM98A	0.5029	1	4	21	79	0.738552	515	55	8.95
IPI00471127.1	Cdc42 effector protein 1	0.4401	1	4	15	49	0.738916	409	43.1	7.21
IPI00134344.6	Putative uncharacterized protein	0.4749	2	1	87	193	0.738916	2388	270.8	5.86
IPI00319830.7	Isoform 1 of Spectrin beta chain, brain 1	0.7135	3	7	168	805	0.740192	2363	274.1	5.58
IPI00121787.1	Gamma-tubulin complex component 2	0.6818	2	3	54	103	0.740192	905	103.2	6.77
IPI00406447.3	Uncharacterized protein	0.5051	4	1	26	66	0.740924	683	73.8	6.46
IPI00119776.1	Isoform 1 of Something about silencing protein 10	0.3646	2	5	15	52	0.740924	469	53.4	5.54
IPI00153421.1	Cytoplasmic dynein 1 light intermediate chain 1	0.5889	2	11	32	100	0.741107	523	56.6	6.42
IPI00464105.3	Zinc finger and BTB domain containing 34	0.361	1	1	11	14	0.741473	518	57.6	6.28
IPI00929837.1	hepatocyte growth factor-regulated tyrosine kinase substrate isoform 1	0.3559	4	3	20	27	0.74184	767	85.9	7.47
IPI00153832.1	Isoform 1 of Endophilin-B2	0.4861	4	6	18	52	0.742574	395	44.1	5.99
IPI00119024.3	PRA1 family protein 3	0.2713	1	4	7	29	0.742758	188	21.5	9.61
IPI00154054.1	Acetyl-CoA acetyltransferase, mitochondrial	0.6533	1	13	24	220	0.742758	424	44.8	8.51
IPI00356904.7	FERMRhoGEF (Arhgef) and pleckstrin domain protein 1	0.5277	2	5	46	98	0.74331	1048	118.8	7.88
IPI00127841.3	ADP/ATP translocase 2	0.5671	2	6	20	106	0.743863	298	32.9	9.73
IPI00123537.3	Isoform 1 of Transcriptional repressor NF-X1	0.4004	3	1	33	58	0.744048	1114	123.7	8.31
IPI00464136.5	Isoform 2 of Zinc finger CCHC domain-containing protein 2	0.2935	2	2	25	43	0.744232	1155	123.2	6.95
IPI00753793.2	Isoform 2 of Spectrin alpha chain, brain	0.7365	6	98	193	1040	0.744417	2452	282.2	5.31
IPI00757771.1	Isoform 2 of Neuroplastin	0.5869	4	3	22	55	0.744786	397	44.3	7.74
IPI00987951.1	Uncharacterized protein	0.5276	5	7	41	108	0.744971	978	107.7	7.77
IPI00226564.3	Protein CIP2A	0.4509	1	4	40	90	0.746083	907	102	6.28
IPI01008564.1	Uncharacterized protein	0.6421	6	2	23	56	0.746454	461	49.4	5.02
IPI00469996.3	Isoform 1 of RNA exonuclease 1 homolog	0.2951	2	1	34	45	0.746826	1213	130.7	8.97
IPI00788505.1	Isoform 1 of Interphotoreceptor matrix proteoglycan 1	0.2519	3	1	22	32	0.74757	798	89.4	5.24
IPI00223047.2	Cytoskeleton-associated protein 4	0.7739	6	25	48	278	0.749251	575	63.7	5.64
IPI00381244.9	Histone-lysine N-methyltransferase MLL2	0.3073	1	2	115	274	0.750751	5588	599.9	5.8
IPI00230113.5	Cytochrome b5	0.7164	3	4	6	29	0.750939	134	15.2	5.07
IPI00121892.9	Isoform 2 of Spectrin beta chain, brain 1	0.7303	3	2	159	770	0.751127	2154	251	5.54
IPI00118475.1	Isoform 1 of Urokinase plasminogen activator surface receptor	0.5168	2	2	14	21	0.75188	327	35.4	6.83
IPI00467127.5	chitinase domain-containing protein 1 isoform 1	0.2045	4	2	7	12	0.75188	396	45.2	7.97
IPI01008430.1	inverted formin-2	0.454	4	9	51	158	0.754527	1271	138.3	5.22
IPI00928546.1	myosin-IXa	0.4857	3	1	124	248	0.754907	2631	301.6	8.9
IPI00830443.1	Uncharacterized protein	0.4965	2	2	38	79	0.755097	707	79.5	8.56
IPI00134378.9	transmembrane emp24 protein transport domain containing 7	0.7679	2	2	11	27	0.755097	224	25.2	6.89
IPI00354819.5	Isoform Smooth muscle of Myosin light polypeptide 6	0.8808	13	8	16	116	0.755097	151	17	4.55
IPI00221398.2	Isoform Short of Delta-1-pyrroline-5-carboxylate synthase	0.6759	1	1	55	268	0.757002	793	87	7.55
IPI00132756.2	Annexin A8	0.6942	2	11	24	88	0.757767	327	36.7	5.94
IPI00109205.3	Isoform 1 of Prolyl 3-hydroxylase 1	0.5142	6	8	38	154	0.757959	739	83.6	5.14
IPI00127464.1	Probable phospholipid-transporting ATPase IB	0.5514	1	1	48	101	0.757959	1148	129.3	7.33
IPI00123510.1	Pyrroline-5-carboxylate reductase 1, mitochondrial	0.7184	4	6	21	72	0.75815	309	32.4	6.86
IPI00923102.1	tyrosyl-DNA phosphodiesterase 1	0.4138	3	1	17	33	0.75815	609	68.5	7.64
IPI00135392.3	Major facilitator superfamily domain-containing protein 10	0.3092	4	1	11	20	0.758725	456	49.3	9.95
IPI00321634.2	Vesicular integral-membrane protein VIP36	0.5754	1	6	18	61	0.760649	358	40.4	6.95
IPI00118995.3	Putative uncharacterized protein (Fragment)	0.441	2	4	14	39	0.761035	356	40.3	8.53
IPI00136252.3	WD repeat-containing protein 18	0.2483	2	3	9	11	0.761808	431	47.2	6.89
IPI00944099.2	receptor-interacting serine/threonine-protein kinase 3 isoform 1	0.5391	3	7	21	79	0.761808	486	53.3	7.53
IPI00622850.2	Uncharacterized protein	0.5608	2	1	89	194	0.762389	1742	202.6	7.59
IPI00454049.4	Enoyl-CoA hydratase, mitochondrial	0.5207	3	6	14	70	0.762583	290	31.5	8.48
IPI00122549.1	Isoform Pl-VDAC1 of Voltage-dependent anion-selective channel protein 1	0.8176	3	14	22	264	0.764137	296	32.3	8.43
IPI00420312.4	Keratin, type II cytoskeletal 4	0.7333	5	1	42	104	0.765111	525	56.2	8.15
IPI00874456.1	Dihydrolipoyl dehydrogenase, mitochondrial	0.6228	2	13	31	135	0.765697	509	54.2	7.9
IPI00330626.3	UPF0688 protein C1orf174 homolog	0.5478	2	1	9	15	0.766088	230	24.8	6.04
IPI00135475.3	Isoform A of Drebrin	0.5609	6	12	29	174	0.766871	706	77.2	4.49
IPI00321923.5	Isoform 1 of Polyribonucleotide nucleotidyltransferase 1, mitochondrial	0.6309	1	3	47	106	0.767853	783	85.6	8.03
IPI00896596.1	DET1- and DDB1-associated protein 1	0.4216	2	2	6	7	0.767853	102	11.7	8.68
IPI00123639.1	Calreticulin	0.6851	1	29	33	490	0.768443	416	48	4.49
IPI00269032.4	Zinc finger SWIM domain-containing protein 4	0.3379	1	1	32	64	0.76864	1101	122.4	7.28
IPI00831330.1	tropomyosin alpha-1 chain isoform 6	0.8306	4	0	38	270	0.769625	248	28.5	4.77
IPI00133249.1	Surfeit locus protein 4	0.3048	3	5	10	26	0.770218	269	30.4	7.78
IPI00227835.1	Isoform 2 of Tropomyosin alpha-1 chain	0.8556	5	0	50	332	0.770218	284	32.7	4.75
IPI00127764.3	Isoform 1 of Pericentriolar material 1 protein	0.4054	5	14	80	257	0.77101	2025	228.7	5.01
IPI00125899.1	Catenin beta-1	0.7388	8	11	39	195	0.771208	781	85.4	5.86
IPI00133212.1	Vesicle transport protein GOT1B	0.2971	1	3	6	15	0.772002	138	15.4	10.58
IPI00122568.3	Rho GDP-dissociation inhibitor 2	0.765	2	6	13	81	0.772002	200	22.8	5.11
IPI00880852.1	Vesicle-associated membrane 2	0.546	3	1	7	30	0.772201	163	17.9	9.38
IPI00404662.2	Uncharacterized protein	0.8697	5	1	50	274	0.772599	284	32.7	4.74
IPI00129356.1	Isoform 1 of Intersectin-1	0.4802	10	4	76	167	0.773395	1714	194.2	7.84
IPI00229939.1	Isoform 1 of Twinkle protein, mitochondrial	0.5299	3	1	30	59	0.773595	685	76.9	9.13
IPI00124499.2	Keratin, type II cytoskeletal 79	0.8569	6	1	45	130	0.773994	531	57.5	7.69
IPI00331549.1	Dehydrogenase/reductase SDR family member 1	0.5847	1	4	13	49	0.774194	313	34	8.35
IPI00112129.1	Glycine amidinotransferase, mitochondrial	0.5934	1	11	25	117	0.774593	423	48.3	7.88
IPI00459473.2	Uncharacterized protein	0.4154	1	1	19	33	0.776197	544	62.2	5.03
IPI00222225.2	Isoform 1 of Protein transport protein Sec24A	0.5101	3	1	35	126	0.778614	1090	118.7	7.83
IPI00988395.1	ubiquitin-like domain-containing CTD phosphatase 1-like isoform 1	0.5161	3	2	15	72	0.778816	310	35.9	6.01
IPI00132895.1	39S ribosomal protein L45, mitochondrial	0.732	2	2	21	70	0.779423	306	35.4	9.23
IPI00923685.2	Rho GTPase-activating protein 5	0.4177	2	2	49	92	0.779828	1501	172	6.34
IPI00406870.3	Filaggrin-2	0.3222	1	1	33	54	0.779828	2362	251.2	7.81
IPI00114647.10	Deoxyhypusine synthase	0.6911	2	5	20	49	0.780437	369	40.6	5.67
IPI00124707.2	Follistatin-related protein 1	0.4314	1	4	10	34	0.78064	306	34.5	5.85
IPI00225201.6	Isoleucyl-tRNA synthetase, cytoplasmic	0.4754	5	22	63	195	0.781657	1262	144.2	6.55
IPI00944126.1	tropomyosin alpha-1 chain isoform 8	0.7823	4	0	37	208	0.782065	248	28.5	4.74
IPI00315256.4	Spindle and kinetochore-associated protein 1	0.2913	1	2	7	11	0.782065	254	29.4	6.86
IPI00607974.1	Isoform 2 of Protein MAK16 homolog	0.369	2	2	10	18	0.782269	290	34.4	5.91
IPI00319992.1	78 kDa glucose-regulated protein	0.7313	1	34	61	444	0.782677	655	72.4	5.16
IPI00125880.1	Protein kinase C and casein kinase substrate in neurons protein 2	0.5597	1	11	27	170	0.782881	486	55.8	5.2
IPI00131088.2	Isoform 1 of Methyl-CpG-binding domain protein 2	0.4758	3	1	15	19	0.78329	414	43.5	10.04
IPI00659932.4	Isoform 1 of Metabotropic glutamate receptor 5	0.33	2	1	32	46	0.783699	1203	131.8	7.84
IPI00554894.3	Annexin A6	0.6018	2	2	40	200	0.784724	673	75.8	5.5
IPI00132474.3	Integrin beta-1	0.7206	6	16	55	283	0.784724	798	88.2	5.94
IPI00944062.1	tight junction protein ZO-1 isoform 2	0.597	2	39	80	409	0.784929	1685	188.7	6.67
IPI00113223.2	Fatty acid synthase	0.6282	3	59	118	599	0.785546	2504	272.3	6.58
IPI00752080.1	Uncharacterized protein	0.5278	5	12	45	133	0.786782	1008	111.4	5.67
IPI00944068.1	peptidyl-prolyl cis-trans isomerase FKBP10 isoform 2	0.6466	4	19	35	162	0.786782	580	64.6	5.64
IPI00330539.1	Isoform 1 of Kin of IRRE-like protein 1	0.3397	1	3	18	33	0.786988	789	87.1	5.92
IPI00988759.1	treacle protein isoform 1	0.635	5	24	82	331	0.787402	1356	138.5	9.26
IPI00125960.1	Protein NDRG1	0.6396	10	8	19	99	0.787402	394	43	6.1
IPI00310240.4	annexin A6 isoform b	0.5982	2	2	40	182	0.787608	667	75.2	5.55
IPI00115454.3	Sideroflexin-1	0.6646	1	5	16	53	0.788022	322	35.6	9.23
IPI00319986.2	Rhomboid domain-containing protein 1	0.6032	1	1	11	36	0.788436	315	35.8	9.09
IPI00856475.1	Uncharacterized protein	0.3523	12	5	53	122	0.788644	1652	189.5	7.03
IPI00131725.3	Nucleoplasmin-3	0.4057	1	2	7	15	0.789681	175	19	4.82
IPI00222924.3	Isoform 1 of Transmembrane protein 214	0.6201	3	9	47	92	0.789889	687	76.4	9.29
IPI00126482.1	Uncharacterized protein	0.4405	1	1	5	8	0.789889	311	35.3	8.81
IPI00461532.4	Nuclear pore complex protein Nup85	0.4421	2	2	27	72	0.790306	656	74.7	5.57
IPI00604958.5	Kif14 protein	0.5526	2	1	96	192	0.791139	1674	186.3	7.84
IPI00396671.1	ATP-binding cassette sub-family F member 1	0.632	3	20	47	243	0.791766	837	94.9	6.51
IPI00459725.2	Isoform 1 of Isocitrate dehydrogenase [NAD] subunit alpha, mitochondrial	0.541	2	9	20	60	0.792184	366	39.6	6.73
IPI00169589.2	Isoform 2 of Sulfhydryl oxidase 2	0.216	2	1	11	13	0.792184	639	71.4	8.44
IPI00133215.3	NADH dehydrogenase [ubiquinone] 1 beta subcomplex subunit 7	0.5985	1	3	9	16	0.792393	137	16.3	8.18
IPI00353237.8	Isoform 1 of Tensin-3	0.4972	2	9	56	219	0.793231	1440	155.5	6.65
IPI00987371.2	Uncharacterized protein	0.4042	3	2	28	47	0.793231	1200	131.2	6.46
IPI00114613.4	Serine/threonine-protein kinase MRCK beta	0.4758	1	3	64	122	0.793441	1713	194.6	6.46
IPI00336292.3	28S ribosomal protein S9, mitochondrial	0.3615	3	2	11	15	0.793441	390	44.9	8.81
IPI00230660.5	40S ribosomal protein S15a	0.7769	10	6	14	58	0.793651	130	14.8	10.13
IPI00117093.2	Laminin subunit beta-3	0.6755	3	1	70	164	0.794071	1168	128.8	7.47
IPI00127415.1	Nucleophosmin	0.9521	6	18	34	313	0.794492	292	32.5	4.77
IPI00467512.2	Multiple C2 and transmembrane domain-containing protein 2	0.3861	1	1	38	69	0.794492	878	100.1	7.09
IPI00128278.2	Dynein heavy chain 5, axonemal	0.4519	1	1	187	349	0.794702	4621	527.2	6.15
IPI00315488.1	Arginyl-tRNA synthetase, cytoplasmic	0.6742	1	28	52	215	0.795123	660	75.6	7.55
IPI00650029.1	Uncharacterized protein	0.402	3	3	11	23	0.795545	301	34.3	4.86
IPI00222228.5	hypothetical protein LOC239673	0.4442	5	1	28	65	0.795545	538	58.2	8.25
IPI00756279.1	Putative uncharacterized protein (Fragment)	0.4923	2	4	16	43	0.796178	457	51.4	5.33
IPI00649885.3	Uncharacterized protein	0.6814	2	10	40	131	0.796813	634	68.5	8.75
IPI00114819.3	Methylosome protein 50	0.5322	2	3	11	24	0.796813	342	36.9	5.27
IPI00987626.1	predicted gene, EG628324	0.2885	1	1	4	7	0.797448	104	12.4	5.49
IPI00880977.1	Uncharacterized protein	0.9045	1	1	18	80	0.79766	157	17.5	9.8
IPI00468688.4	Threonyl-tRNA synthetase, cytoplasmic	0.5762	1	23	49	236	0.79766	722	83.3	7.36
IPI00986206.1	Uncharacterized protein	0.5714	2	4	8	141	0.797872	175	19.7	4.84
IPI00314883.4	Isoform 2 of Dynamin-2	0.6062	12	9	50	242	0.798297	866	97.7	7.62
IPI00123342.4	Hypoxia up-regulated protein 1	0.6146	3	27	58	354	0.798509	999	111.1	5.19
IPI00169916.11	Clathrin heavy chain 1	0.6609	3	56	104	620	0.798935	1675	191.4	5.69
IPI00127492.1	Stromal membrane-associated protein 1	0.1409	2	2	9	77	0.799361	440	47.6	8.51
IPI00453798.3	Protein disulfide-isomerase TMX3	0.5175	1	7	17	108	0.799574	456	51.8	5.16
IPI00133948.1	Peptidyl-prolyl cis-trans isomerase FKBP2	0.8071	1	4	8	70	0.799787	140	15.3	8.88
IPI00121341.1	Thioredoxin-related transmembrane protein 1	0.5324	2	6	19	48	0.801282	278	31.4	5.29
IPI00330862.5	Ezrin	0.6024	1	18	50	260	0.801282	586	69.4	6.1
IPI01026800.1	42 kDa protein	0.5026	4	2	17	26	0.801496	380	42.2	7.78
IPI00284949.1	Isoform 1 of Protein FAM188A	0.3131	1	1	7	9	0.800854	444	49.6	4.78
IPI00453692.4	Isoform 1 of Nestin	0.6341	2	60	97	960	0.80171	1864	207	4.34
IPI00331014.1	UPF0670 protein C8orf55 homolog	0.6957	1	3	14	23	0.801925	207	23.8	9.11
IPI00125676.1	Caspase-1	0.2786	1	2	10	11	0.801496	402	45.6	6.04
IPI00111770.7	ATP synthase subunit e, mitochondrial	0.7606	2	5	7	26	0.801925	71	8.2	9.35
IPI00845575.2	atlastin-3 isoform 1	0.5541	4	10	25	105	0.801925	536	60.2	5.81
IPI00828218.2	269 kDa protein	0.3153	9	18	67	202	0.802139	2477	268.7	5.71
IPI00875567.1	filamin-A	0.7908	8	111	194	1556	0.804074	2639	280.3	6.01
IPI00347394.7	hypothetical protein LOC74148	0.5048	3	4	54	114	0.804505	1353	151.7	6.02
IPI00831626.1	tropomyosin alpha-1 chain isoform 7	0.8306	3	0	38	239	0.805802	248	28.7	4.78
IPI00128399.3	liver carboxylesterase B-1	0.3619	1	1	10	13	0.802998	561	61.6	6.48
IPI00283755.6	Uncharacterized protein	0.4764	4	1	155	277	0.803213	4068	466.4	6.28
IPI00330497.4	Isoform 1 of KN motif and ankyrin repeat domain-containing protein 2	0.5955	2	3	33	73	0.806018	843	90.2	5.55
IPI00651996.2	Uncharacterized protein	0.3082	5	1	11	20	0.806235	305	34.2	9.7
IPI00318982.4	26S proteasome non-ATPase regulatory subunit 12	0.6689	3	11	33	111	0.806452	456	52.9	7.06
IPI00222977.2	Signal recognition particle 68 kDa protein	0.5664	2	11	38	162	0.806668	625	70.5	8.57
IPI00408125.2	Isoform 2 of Telomere-associated protein RIF1	0.5654	3	3	108	250	0.807103	2393	263.3	5.48
IPI00128389.3	Prostaglandin G/H synthase 1	0.4801	2	6	24	77	0.80732	602	69	6.83
IPI00123817.1	V-type proton ATPase subunit G 2	0.8814	1	1	13	31	0.806668	118	13.6	10.26
IPI00830704.1	Uncharacterized protein	0.7923	2	1	42	262	0.80819	284	32.8	4.75
IPI00118986.1	ATP synthase subunit O, mitochondrial	0.8122	3	1	19	81	0.808407	213	23.3	9.99
IPI00755329.1	Translocon-associated protein subunit alpha	0.3287	2	5	7	151	0.808625	286	32	4.45
IPI00113389.5	Protein Niban	0.4525	4	14	28	153	0.809061	926	102.6	4.78
IPI00753044.1	20 kDa protein	0.7412	4	4	12	38	0.809061	170	19.6	8.6
IPI00396739.1	SWI/SNF-related matrix-associated actin-dependent regulator of chromatin subfamily A member 5	0.7098	7	35	82	333	0.80928	1051	121.6	8.15
IPI00554923.1	Isoform 2 of Clathrin light chain B	0.3744	4	6	15	44	0.80928	211	23.2	4.68
IPI00132424.4	X-ray repair cross-complementing protein 6	0.3964	2	3	20	54	0.810373	608	69.4	6.79
IPI00114733.2	Serpin H1	0.7842	1	26	38	356	0.810811	417	46.5	8.82
IPI00119063.2	Prolow-density lipoprotein receptor-related protein 1	0.5721	3	36	204	624	0.810811	4545	504.4	5.36
IPI00224182.2	Isoform 2 of Peroxisome proliferator-activated receptor gamma coactivator 1-beta	0.4408	2	1	39	73	0.80928	1030	113.8	5.12
IPI00331174.5	T-complex protein 1 subunit eta	0.8493	1	19	44	168	0.81103	544	59.6	7.84
IPI00775895.1	Uncharacterized protein	0.4627	4	2	8	26	0.809717	322	35.3	5.88
IPI00133240.1	Cytochrome b-c1 complex subunit Rieske, mitochondrial	0.2591	1	2	5	10	0.813449	274	29.3	8.7
IPI00114944.3	Protein FAM195B	0.567	1	1	4	12	0.814111	97	11.1	9.14
IPI00122548.4	Voltage-dependent anion-selective channel protein 3	0.6396	2	11	20	151	0.814332	283	30.7	8.79
IPI00113052.1	Elongation factor Ts, mitochondrial	0.4599	2	5	11	56	0.815883	324	35.3	7.06
IPI00117975.1	Pulmonary surfactant-associated protein D	0.0775	1	1	2	5	0.812788	374	37.7	7.65
IPI00129466.1	Chromobox protein homolog 1	0.6649	3	3	12	93	0.816327	185	21.4	4.93
IPI00338092.3	calcium channel, voltage-dependent, T type, alpha 1G subunit isoform a	0.2645	9	1	45	67	0.813449	2295	253.8	7.08
IPI00132142.1	Ubiquitin-like-conjugating enzyme ATG3	0.3662	1	2	9	27	0.816771	314	35.8	4.72
IPI00169521.4	ESF1 homolog	0.3314	1	1	33	62	0.816993	845	98	5.05
IPI00453540.1	Isoform 2 of Spermatogenesis-associated serine-rich protein 1	0.6086	2	1	22	42	0.814332	327	36.4	9.32
IPI00262488.9	Cysteine-rich protein 1	0.4286	1	1	4	16	0.814996	77	8.5	8.57
IPI00462986.2	Keratin, type II cuticular Hb3	0.6121	13	1	28	75	0.819224	495	54.6	6.06
IPI00130333.1	Putative deoxyribose-phosphate aldolase	0.5157	1	1	16	18	0.815661	318	35	8.72
IPI00462989.1	ADAM4b	0.2636	2	1	17	21	0.815661	751	83.8	8.28
IPI00119618.1	Calnexin	0.5195	1	27	37	307	0.819896	591	67.2	4.64
IPI00403509.6	26S proteasome non-ATPase regulatory subunit 8	0.6374	1	6	20	184	0.82012	353	39.9	9.58
IPI00320605.3	Integrin beta-2	0.62	2	1	38	110	0.816549	771	85	7.12
IPI00408892.2	Ras-related protein Rab-7a	0.9034	6	15	26	100	0.821018	207	23.5	6.7
IPI00406117.1	Isoform 1 of Heterogeneous nuclear ribonucleoprotein Q	0.6886	10	20	52	343	0.821243	623	69.6	8.59
IPI00322145.10	3-hydroxyacyl-CoA dehydratase 3	0.2459	1	3	7	17	0.821693	362	43.1	9.13
IPI00116750.2	Isoform 1 of Sigma non-opioid intracellular receptor 1	0.3139	5	2	4	11	0.819672	223	25.2	5.91
IPI00471256.2	Interferon-inducible double stranded RNA-dependent protein kinase activator A	0.1853	1	1	3	4	0.819672	313	34.3	8.43
IPI00831423.1	Uncharacterized protein	0.7823	3	0	37	177	0.821918	248	28.7	4.77
IPI00750947.1	Uncharacterized protein	0.7143	6	4	12	56	0.822368	161	17.7	8.19
IPI00109214.1	Isoform 1 of Ceramide synthase 5	0.3502	1	1	10	62	0.82282	414	48.1	8.07
IPI00116192.1	Thioredoxin-dependent peroxide reductase, mitochondrial	0.677	1	6	14	53	0.823723	257	28.1	7.58
IPI00229931.1	Tubulin-specific chaperone E	0.6107	2	2	26	80	0.821468	524	59	6.29
IPI00311682.5	Sodium/potassium-transporting ATPase subunit alpha-1	0.5044	9	26	58	294	0.823949	1023	112.9	5.45
IPI00122958.1	Induced myeloid leukemia cell differentiation protein Mcl-1 homolog	0.4955	2	3	14	22	0.823949	331	35.2	6.2
IPI00762897.3	UDP-glucose:glycoprotein glucosyltransferase 1	0.6061	7	31	82	479	0.824629	1551	176.3	5.62
IPI00133270.1	Putative ATP-dependent Clp protease proteolytic subunit, mitochondrial	0.6066	1	5	13	37	0.824629	272	29.8	7.47
IPI00331361.2	Myb-binding protein 1A	0.7173	2	43	87	623	0.824629	1344	151.9	8.95
IPI00869454.3	Uncharacterized protein	0.7153	2	1	102	276	0.823045	1475	167.2	8.16
IPI00311034.1	Isoform 1 of Origin recognition complex subunit 3	0.5776	2	2	37	63	0.823271	715	82.3	7.4
IPI00115564.5	ADP/ATP translocase 1	0.7383	2	4	24	100	0.825083	298	32.9	9.72
IPI00761653.2	Uncharacterized protein	0.5446	2	3	34	89	0.826446	841	91.8	7.37
IPI00381563.4	Isoform 4 of Cytospin-B	0.619	3	12	53	191	0.826446	987	109.8	5.86
IPI00762774.2	Eukaryotic translation initiation factor 3 subunit D	0.6898	1	13	33	153	0.827586	548	63.9	6.05
IPI00349285.2	LDLR chaperone MESD	0.5759	2	4	10	68	0.828958	224	25.2	6.34
IPI00117288.3	Heterogeneous nuclear ribonucleoprotein A/B	0.6772	3	13	29	156	0.829187	285	30.8	7.91
IPI00221632.3	Isoform 1 of Y+L amino acid transporter 2	0.1301	1	1	7	18	0.829187	515	56.7	7.3
IPI01016156.1	Uncharacterized protein	0.4696	3	3	30	93	0.826219	937	102.3	7.46
IPI00230471.2	Isoform Beta of DNA ligase 3	0.25	5	2	24	36	0.829417	956	106.4	9.22
IPI00969334.1	Isoform 2 of SUN domain-containing protein 2	0.62	4	11	33	101	0.829646	729	81.3	6.93
IPI00348328.4	keratin Kb40	0.7753	3	1	65	150	0.830105	1068	112.2	7.97
IPI00230422.6	B-cell receptor-associated protein 31	0.7388	4	11	26	89	0.830335	245	27.9	8.7
IPI00127983.1	Transmembrane emp24 domain-containing protein 2	0.5622	3	5	11	50	0.830335	201	22.7	5.17
IPI00808370.2	Protein diaphanous homolog 1	0.4207	4	4	53	115	0.830565	1255	139.3	5.57
IPI00108335.1	Isoform 1 of DNA repair protein RAD50	0.5183	4	8	71	146	0.831716	1312	153.4	6.95
IPI00223415.4	Asparaginyl-tRNA synthetase, cytoplasmic	0.7728	2	24	41	228	0.831716	559	64.2	5.86
IPI00944143.1	serpin B6 isoform a	0.7018	11	11	27	159	0.831947	399	44.7	6.38
IPI00129873.1	U6 snRNA-associated Sm-like protein LSm6	0.6875	1	1	6	15	0.832178	80	9.1	9.58
IPI00132973.1	Protein LSM12 homolog	0.4256	2	3	10	33	0.832178	195	21.7	7.74
IPI00466200.3	FUN14 domain-containing protein 2	0.5099	1	2	7	16	0.832178	151	16.6	9.7
IPI00403909.2	Isoform 1 of Armadillo repeat-containing protein 6	0.4188	3	3	16	48	0.832639	468	50.7	6
IPI00652110.1	Uncharacterized protein	0.2355	4	2	29	43	0.833102	1401	156	9.2
IPI00224128.7	Glycylpeptide N-tetradecanoyltransferase 1	0.4778	2	10	27	118	0.833333	496	56.9	8
IPI00112963.1	Catenin alpha-1	0.6744	5	26	59	367	0.83426	906	100	6.23
IPI00118963.1	39S ribosomal protein L12, mitochondrial	0.5373	1	5	7	49	0.834957	201	21.7	9.29
IPI00130409.1	Isoform 1 of Pre-mRNA-processing factor 6	0.5037	2	9	47	159	0.835189	941	106.7	8.09
IPI00263879.4	60S ribosomal protein L35	0.5854	21	3	16	44	0.835655	123	14.5	11.05
IPI00169845.2	Membrane magnesium transporter 1	0.5802	1	1	7	17	0.835887	131	14.7	9.16
IPI00129178.1	Ornithine aminotransferase, mitochondrial	0.7472	1	13	33	192	0.835887	439	48.3	6.62
IPI00874321.1	Isoform C2 of Heterogeneous nuclear ribonucleoproteins C1/C2	0.8946	3	1	30	176	0.836353	313	34.4	5.05
IPI00654120.1	Isoform 1 of E3 ubiquitin-protein ligase DTX3L	0.3583	2	1	24	36	0.834957	748	83	8.09
IPI00115607.3	Trifunctional enzyme subunit beta, mitochondrial	0.7558	3	9	34	100	0.83682	475	51.4	9.38
IPI00461469.3	Methionyl-tRNA synthetase, cytoplasmic	0.5055	3	13	42	166	0.837287	902	101.4	7.14
IPI00886399.1	Branched-chain-amino-acid aminotransferase	0.518	4	5	23	59	0.838926	388	43.5	8.43
IPI00911151.1	nucleobindin-2 isoform 2	0.7595	2	10	27	97	0.839396	420	50.3	5.15
IPI00922962.2	Isoform 4 of Apoptotic chromatin condensation inducer in the nucleus	0.4076	13	14	60	156	0.839631	1298	146.2	6.13
IPI00626994.3	Isoform 1 of Importin-5	0.7229	4	30	62	439	0.839866	1097	123.5	4.93
IPI00315463.4	receptor expression-enhancing protein 5	0.455	1	4	7	44	0.840572	189	21.4	8.12
IPI00165716.4	Isoform 1 of Golgi reassembly-stacking protein 2	0.3481	4	4	12	45	0.840807	451	47	4.79
IPI00466187.5	myosin X	0.4622	4	1	77	169	0.837755	2062	237.2	6.25
IPI00885612.1	Isoform 3 of Proteasome assembly chaperone 2	0.4598	2	1	7	10	0.837755	224	25.3	7.52
IPI00226099.1	Uncharacterized protein	0.1399	1	1	15	21	0.838457	958	104.9	9.8
IPI00648479.2	Isoform 2 of Coiled-coil domain-containing protein 47	0.5472	5	8	24	99	0.840807	477	54.8	4.72
IPI00172197.2	Actin-binding protein anillin	0.6164	1	13	59	154	0.841515	1121	122.7	6.98
IPI00844664.2	DnaJ homolog subfamily C member 10	0.4288	2	4	29	101	0.841751	793	90.5	6.96
IPI00114342.1	Hexokinase-2	0.4951	6	9	40	91	0.841987	917	102.5	6.11
IPI00223886.2	Protein monoglycylase TTLL8	0.2464	2	2	19	37	0.842223	832	94.9	8.98
IPI00321718.4	Prohibitin-2	0.8528	3	5	28	106	0.842697	299	33.3	9.83
IPI00137831.1	Reticulocalbin-1	0.6092	1	8	12	94	0.842697	325	38.1	4.84
IPI00132575.3	Coactosin-like protein	0.7606	1	2	9	19	0.841279	142	15.9	5.4
IPI00129571.3	Collagen alpha-1(III) chain	0.3695	2	7	39	95	0.84317	1464	138.9	6.52
IPI00113141.1	Citrate synthase, mitochondrial	0.6272	1	11	21	116	0.843407	464	51.7	8.57
IPI00120322.1	Isoform 1 of Eukaryotic translation initiation factor 3 subunit K	0.5046	3	6	12	53	0.843645	218	25.1	4.93
IPI00122220.1	RNA 3'-terminal phosphate cyclase-like protein	0.6434	1	2	26	56	0.843882	373	40.8	9.26
IPI00222767.1	Pyruvate dehydrogenase protein X component, mitochondrial	0.6188	2	5	27	71	0.843882	501	54	7.75
IPI00885490.1	Isoform 1 of Putative Polycomb group protein ASXL3	0.5042	2	1	83	223	0.84246	2259	243.5	6.1
IPI00126635.1	isocitrate dehydrogenase 3, beta subunit	0.5078	1	6	16	65	0.843882	384	42.2	8.6
IPI00133084.1	late cornified envelope protein family member	0.8252	1	2	7	111	0.842933	143	13.8	8.27
IPI00623749.2	Isoform 3 of A-kinase anchor protein 9	0.5823	5	1	220	531	0.842933	3778	433.7	5.05
IPI00110049.5	Isoform 1 of Exportin-7	0.3579	3	1	31	46	0.84317	1087	123.7	6.38
IPI00626555.1	Isoform 1 of Endoplasmic reticulum-Golgi intermediate compartment protein 3	0.3133	4	3	10	15	1.25	383	43.2	6.47
IPI01018393.1	E1A binding protein p300	0.2255	4	2	35	54	1.25	2412	263.1	8.54
IPI00315550.3	Glutaredoxin-3	0.6825	1	8	17	55	1.25052	337	37.8	5.59
IPI00985874.1	Uncharacterized protein	0.6018	18	3	49	104	1.25156	776	86.5	9.72
IPI00132096.3	S-methyl-5'-thioadenosine phosphorylase	0.7244	1	10	15	65	1.25261	283	31	7.14
IPI00987305.1	12 kDa protein	0.7905	4	7	14	68	1.25261	105	11.7	9.64
IPI00319518.4	Lon protease homolog	0.5645	2	16	42	169	1.25366	953	106.4	6.71
IPI00330063.6	F-actin-capping protein subunit alpha-1	0.7343	5	8	16	113	1.25418	286	32.9	5.55
IPI00319160.6	Sjoegren syndrome/scleroderma autoantigen 1 homolog	0.7839	2	3	9	42	1.25471	199	21.3	5.12
IPI00221683.3	Isoform 1 of CCR4-NOT transcription complex subunit 10	0.6425	5	3	42	99	1.25523	744	81.8	7.68
IPI00317167.3	Transcription elongation factor B polypeptide 3	0.4657	1	8	40	90	1.25576	773	87.1	9.61
IPI00124284.3	DNA-directed RNA polymerases I, II, and III subunit RPABC3	0.6267	1	2	6	11	1.25733	150	17.1	4.68
IPI00225533.1	Adaptin ear-binding coat-associated protein 1	0.4982	1	2	13	24	1.25786	275	29.6	6.38
IPI00110825.1	NADH dehydrogenase [ubiquinone] 1 subunit C2	0.7521	3	2	9	21	1.25786	121	14.3	9.36
IPI00845565.1	Isoform 3 of Vacuolar protein sorting-associated protein 37A	0.5516	2	1	18	71	1.25839	397	44.4	5.36
IPI01008209.1	protein misato homolog 1	0.4766	4	6	27	48	1.25892	556	61.2	6.46
IPI00224181.7	Aldose reductase-related protein 1	0.4272	5	1	13	32	1.25892	316	36	7.25
IPI00380737.1	Nuclear envelope pore membrane protein POM 121	0.2908	2	3	34	93	1.25945	1200	120.9	10.2
IPI00848816.1	cofilin-1-like	0.9157	2	2	22	187	1.25945	166	18.5	7.74
IPI00130081.2	Isoform 2 of Peroxisomal targeting signal 1 receptor	0.5332	3	12	19	93	1.26103	602	66.8	4.55
IPI00986304.2	Uncharacterized protein	0.7665	2	4	19	70	1.2621	334	35.4	8.75
IPI00321308.4	Alanyl-tRNA synthetase, cytoplasmic	0.7459	1	31	66	308	1.26263	968	106.8	5.67
IPI00459672.1	Putative uncharacterized protein (Fragment)	0.3224	1	1	4	8	1.26316	152	16.1	10.64
IPI00927992.1	Uncharacterized protein	0.4107	1	1	8	12	1.26369	168	18.6	6.3
IPI00120917.1	AN1-type zinc finger protein 6	0.4126	1	1	9	38	1.26476	223	24	6.51
IPI00278153.6	Sterol O-acyltransferase 1	0.2444	1	3	14	33	1.26582	540	63.8	9.01
IPI00315302.5	NADH dehydrogenase [ubiquinone] 1 alpha subcomplex subunit 2	0.6061	1	1	5	6	1.26582	99	10.9	9.99
IPI00169793.1	Isoform 1 of Spermatogenesis-associated serine-rich protein 2	0.6367	3	4	35	89	1.26743	545	58.9	9
IPI00308938.6	Calpain-2 catalytic subunit	0.5243	2	14	34	149	1.26743	700	79.8	4.96
IPI00124520.1	Replication protein A 70 kDa DNA-binding subunit	0.6148	2	7	30	82	1.26796	623	69	7.91
IPI00876146.2	Isoform 2 of HAUS augmin-like complex subunit 8	0.6855	2	2	22	71	1.2685	372	41.5	6.47
IPI00856302.1	Isoform 6 of Palladin	0.4925	8	17	55	197	1.26957	1391	150.5	6.24
IPI00648685.1	Uncharacterized protein	0.3771	2	5	9	33	1.27011	350	38.4	7.15
IPI00115650.4	Calcyclin-binding protein	0.7686	1	9	20	97	1.27011	229	26.5	7.87
IPI00121558.5	Tubulin alpha chain-like 3	0.5987	1	1	17	38	1.27011	446	50	5.58
IPI00109670.1	Isoform Long of Cyclin-dependent kinase 16	0.2157	5	1	15	19	1.27119	496	55.9	7.87
IPI00608021.1	Protein DDI1 homolog 2	0.4887	1	2	16	40	1.2728	399	44.6	5.05
IPI00377642.2	Pituitary tumor-transforming gene 1 protein-interacting protein	0.4943	3	1	7	10	1.2728	174	20	8.63
IPI00321978.3	Ran-specific GTPase-activating protein (Fragment)	0.7537	12	6	13	71	1.2728	203	23.6	5.22
IPI00308276.5	Kelch repeat and BTB domain-containing protein 3	0.397	1	1	16	34	1.27389	607	69.5	5.71
IPI00153950.1	Phosphoribosyl pyrophosphate synthase-associated protein 2	0.5014	2	1	14	21	1.27443	369	40.9	7.17
IPI00117583.3	Thymosin beta-10	0.2955	1	1	4	6	1.27497	44	5	5.36
IPI00464317.3	glutaminase isoform 1	0.7626	4	2	43	146	1.27497	674	73.9	7.99
IPI00129253.3	Lymphocyte antigen 75	0.4655	2	16	60	172	1.2766	1723	197.2	6.39
IPI00129205.2	Multidrug resistance-associated protein 5	0.4714	1	2	57	117	1.2766	1436	161	8.6
IPI00126762.1	Casein kinase II subunit beta	0.4837	6	2	9	50	1.27768	215	24.9	5.55
IPI00138158.1	NTF2-related export protein 1	0.2429	1	1	3	8	1.27823	140	15.8	5.03
IPI00315999.4	V-type proton ATPase subunit F	0.4118	2	2	3	5	1.27986	119	13.4	5.82
IPI00273096.7	Aldose reductase-related protein 2	0.5032	5	3	14	45	1.28041	316	36.1	6.37
IPI00475383.2	Isoform 1 of Dedicator of cytokinesis protein 8	0.3862	1	1	63	132	1.28041	2100	238.8	6.96
IPI00987412.1	Uncharacterized protein	0.7349	1	1	17	129	1.28096	166	18.5	7.25
IPI00648249.3	Uncharacterized protein	0.687	3	3	14	42	1.2826	262	28.9	7.25
IPI00750931.1	Isoform 1 of Zinc finger CCCH domain-containing protein 4	0.2531	3	3	27	53	1.2826	1304	140.9	6.27
IPI00129517.1	Isoform Mitochondrial of Peroxiredoxin-5, mitochondrial	0.8048	5	8	18	74	1.28425	210	21.9	8.85
IPI00229428.1	Prolyl 3-hydroxylase 2	0.1138	1	1	9	9	1.25	703	80.1	5.85
IPI00281164.5	Uncharacterized protein	0.3138	1	1	18	29	1.28425	752	87.2	6.77
IPI00138860.3	Golgin subfamily A member 4	0.6175	1	1	135	269	1.28425	2238	257.4	5.36
IPI00135099.2	Cleavage and polyadenylation specificity factor subunit 3	0.4898	2	2	29	69	1.28535	684	77.5	5.6
IPI00122038.3	Isoform 1 of Probable ATP-dependent RNA helicase DDX27	0.5632	2	7	49	90	1.28645	760	85.9	9.25
IPI00459279.2	Dihydropteridine reductase	0.722	4	4	19	60	1.28645	241	25.6	7.81
IPI00458003.2	Ectonucleotide pyrophosphatase/phosphodiesterase family member 3	0.2597	1	1	13	16	1.28645	874	98.6	6.52
IPI00123958.2	Protein Spindly	0.4457	1	1	22	29	1.287	608	70.2	6
IPI00480275.1	Prefoldin subunit 5	0.8377	7	6	16	87	1.28755	154	17.3	6.33
IPI00117662.3	solute carrier family 4 (anion exchanger), member 1, adaptor protein	0.2965	4	4	19	34	1.28921	715	79.6	5.1
IPI00317684.8	Isoform 1 of E3 UFM1-protein ligase 1	0.4653	1	1	28	43	1.28921	793	89.5	6.67
IPI00415908.4	Protein phosphatase methylesterase 1	0.4793	1	8	19	55	1.28977	386	42.2	5.97
IPI00621791.3	E3 ubiquitin-protein ligase BRE1B	0.5664	7	6	53	126	1.28977	1001	113.9	6.48
IPI00128196.2	Uncharacterized protein	0.2335	5	1	15	20	1.29032	711	80.5	8.43
IPI00605234.1	DnaJ homolog subfamily C member 24	0.3724	3	1	8	14	1.29143	196	22.1	5.91
IPI00124787.3	ADP-ribosylation factor-like protein 3	0.544	1	2	11	30	1.29199	182	20.5	7.24
IPI00112769.2	DNA-directed RNA polymerase I subunit RPA2	0.3251	1	2	27	45	1.2931	1135	128.1	7.58
IPI00453599.2	Craniofacial development protein 1	0.4881	1	5	12	35	1.29366	295	32.9	4.86
IPI00133047.1	Ragulator complex protein LAMTOR3	0.1371	2	1	2	3	1.29422	124	13.5	7.34
IPI00671957.2	glutaminase isoform 2	0.8043	4	2	38	137	1.2959	603	66	8.12
IPI00165828.2	G-protein-signaling modulator 2	0.3343	1	1	22	28	1.29646	679	75.5	6.95
IPI00119111.2	Calponin-3	0.7939	3	11	28	336	1.29983	330	36.4	5.72
IPI00322440.5	Ubiquitin-conjugating enzyme E2 K	0.64	3	4	14	43	1.30095	200	22.4	5.44
IPI00117225.3	Cell death activator CIDE-A	0.5115	2	2	9	21	1.30152	217	24.7	9.48
IPI00331385.2	DnaJ homolog subfamily C member 7	0.5445	3	8	23	76	1.30152	494	56.4	6.49
IPI00112719.1	Delta-aminolevulinic acid dehydratase	0.6333	1	6	18	55	1.30208	330	36	6.79
IPI00944203.1	alpha-protein kinase 2	0.3843	2	1	60	114	1.30208	2144	233.2	4.89
IPI00647989.1	Uncharacterized protein	0.4248	3	1	6	8	1.30265	226	25.8	6.4
IPI00918110.1	Talpid3 protein isoform 1	0.3796	2	1	39	57	1.30321	1520	166.6	6.32
IPI00177072.1	Putative uncharacterized protein	0.5	9	1	29	73	1.30605	502	57.4	8
IPI00116712.1	Proteasome subunit beta type-8	0.7754	2	5	22	78	1.30662	276	30.2	6.68
IPI00320157.8	N-acylethanolamine-hydrolyzing acid amidase	0.1851	2	1	5	7	1.30662	362	40	6.46
IPI00762287.1	Uncharacterized protein	0.3918	3	3	9	40	1.30662	342	37.9	4.84
IPI00154004.1	Ubiquitin thioesterase OTUB1	0.6937	3	8	14	124	1.30776	271	31.3	4.94
IPI00351252.4	GMP synthase [glutamine-hydrolyzing]	0.7273	1	23	44	167	1.3089	693	76.7	6.73
IPI00129222.1	Cyclin-dependent kinase 7	0.4942	1	1	13	25	1.30947	346	38.9	8.47
IPI00123747.1	Cystine/glutamate transporter	0.5478	1	1	15	34	1.30947	502	55.4	9.23
IPI00229726.2	Probable threonyl-tRNA synthetase 2, cytoplasmic	0.4215	1	1	32	70	1.31004	790	91.3	7.53
IPI00229523.9	Phosphatidylinositol transfer protein beta isoform	0.4576	2	2	12	40	1.31062	271	31.5	6.95
IPI00133167.1	Mitochondrial import inner membrane translocase subunit TIM16	0.52	1	3	7	67	1.31062	125	13.8	9.64
IPI00459054.6	ubiquitin-conjugating enzyme E2 N-like	0.3873	1	1	4	10	1.31176	173	19.3	4.92
IPI00989544.2	Uncharacterized protein (Fragment)	0.5763	4	5	10	62	1.31234	177	19.2	9.31
IPI00153129.1	UDP-glucose 4-epimerase	0.3833	1	1	10	40	1.31234	347	38.2	6.74
IPI00130000.2	Puromycin-sensitive aminopeptidase	0.3946	7	13	30	84	1.31349	920	103.3	5.9
IPI00340815.3	Uncharacterized protein	0.4553	2	4	46	105	1.31406	962	105.7	10.08
IPI00399440.3	Isoform 1 of Rapamycin-insensitive companion of mTOR	0.3162	3	2	47	66	1.31637	1708	191.4	7.23
IPI00857376.1	protein C16orf88 homolog isoform 1	0.4004	6	1	18	32	1.31868	532	59.6	9.98
IPI00944120.1	cytosolic purine 5'-nucleotidase isoform 2	0.5282	3	1	22	36	1.32042	585	67.7	6.74
IPI00153207.3	Vacuolar protein sorting-associated protein 37B	0.8982	1	4	17	56	1.32275	285	31	7.05
IPI00308498.1	Caspase-3	0.7798	1	7	22	57	1.32275	277	31.5	6.92
IPI00133241.1	Integrator complex subunit 12	0.5098	1	2	18	29	1.32392	461	48.5	9.69
IPI00119057.1	Eukaryotic translation initiation factor 4E	0.5991	5	4	12	31	1.3245	217	25	6.15
IPI00308852.4	Isoform p96 of Disabled homolog 2	0.4791	8	8	31	134	1.3245	766	82.3	6.1
IPI00331016.1	Uncharacterized protein	0.4676	2	8	34	144	1.32567	1251	135.5	6.96
IPI00221798.1	Reticulocalbin-3	0.4634	4	10	12	92	1.32567	328	38	4.88
IPI00555069.3	Phosphoglycerate kinase 1	0.8513	3	21	38	314	1.32626	417	44.5	7.9
IPI00278624.5	Protein MCM10 homolog	0.4621	1	1	44	81	1.32626	885	98.3	8.85
IPI00987541.1	alpha-enolase-like isoform 7	0.9041	17	21	46	616	1.32685	438	47.6	7.08
IPI00407358.1	Isoform 2 of Peroxisomal biogenesis factor 19	0.7295	2	3	10	47	1.32743	207	22.8	4.18
IPI00121851.2	Prefoldin subunit 3	0.8163	2	8	19	52	1.32743	196	22.4	6.28
IPI00453982.4	Isoform 1 of REST corepressor 3	0.4834	4	1	14	42	1.32802	451	49.7	8.44
IPI00986833.1	Cathepsin Z	0.3856	2	4	10	38	1.32861	306	34	6.6
IPI00165881.3	Isoform Beta of Paxillin	0.4924	3	5	20	86	1.33333	591	64.4	6.02
IPI00337976.1	Isoform 3 of Sodium channel protein type 8 subunit alpha	0.2047	7	1	30	45	1.33571	1988	226	6.25
IPI00752390.4	myotubularin-related protein 5 isoform 1	0.2319	3	1	30	42	1.3369	1893	211.3	7.33
IPI00471077.3	Thioredoxin domain-containing protein 17	0.4878	1	3	5	11	1.33749	123	14	4.77
IPI01026792.1	PERQ amino acid-rich with GYF domain-containing protein 2 isoform b	0.5097	9	8	65	181	1.33809	1285	148.5	5.57
IPI00469450.2	Isoform 1 of Tribbles homolog 1	0.3898	2	1	10	21	1.33809	372	41.3	7.27
IPI00752728.3	Cyclin-H	0.3406	3	1	11	16	1.33809	323	37.5	7.11
IPI00751974.1	alpha-1-syntrophin	0.5752	2	2	25	38	1.34108	499	53.2	6.8
IPI00420806.4	Cytoplasmic dynein 1 light intermediate chain 2	0.4492	1	4	22	77	1.34168	492	54.2	6.28
IPI00123802.5	Isoform HSP105-alpha of Heat shock protein 105 kDa	0.6748	4	19	50	184	1.34228	858	96.3	5.53
IPI00317858.2	Isoform 1 of Motile sperm domain-containing protein 2	0.1853	4	1	10	16	1.34228	518	59.8	5.67
IPI00127625.2	Hydroxymethylglutaryl-CoA lyase, mitochondrial	0.7692	1	3	26	52	1.34288	325	34.2	8.41
IPI00229849.2	Amidophosphoribosyltransferase	0.4247	1	5	18	47	1.34409	558	62	7.28
IPI00752192.1	Isoform 4 of Protein piccolo	0.434	5	2	163	337	1.34409	5177	563.1	6.55
IPI00463344.6	DnaJ homolog subfamily C member 8	0.5929	8	4	14	39	1.34469	253	29.8	9.06
IPI00226993.5	Thioredoxin	0.4286	1	3	3	9	1.34892	105	11.7	4.92
IPI00113869.1	Isoform 2 of Basigin	0.7143	3	6	17	71	1.34953	273	29.7	5.54
IPI00555004.3	Alcohol dehydrogenase class-3	0.7112	1	8	26	78	1.34953	374	39.5	7.25
IPI00830623.1	Putative uncharacterized protein	0.3868	4	6	23	143	1.35014	517	52.6	9.36
IPI00132993.1	Serine/threonine-protein kinase PAK 1	0.5523	2	5	29	94	1.35074	545	60.7	5.74
IPI00938540.1	antigen peptide transporter 1 isoform 2	0.4741	3	1	22	49	1.35074	696	75.9	8.7
IPI00221850.1	Uncharacterized protein C2orf47 homolog, mitochondrial	0.512	1	1	13	34	1.35196	291	33	9.14
IPI00918505.1	Uncharacterized protein	0.5766	4	4	36	101	1.35318	744	84.8	6.19
IPI01008056.1	E3 ubiquitin-protein ligase TRIM33 isoform 1	0.5272	7	5	52	102	1.35379	1140	123.6	6.74
IPI00135655.3	Vesicle-associated membrane protein-associated protein B	0.8601	3	6	20	80	1.36054	243	26.9	7.78
IPI00113362.2	Crk-like protein	0.2838	1	3	9	57	1.36116	303	33.8	6.74
IPI00875543.2	Isoform 3 of Focal adhesion kinase 1	0.3175	7	4	23	41	1.3624	1052	119.2	6.62
IPI00988828.1	putative transposase element L1Md-A101/L1Md-A102/L1Md-A2-like	0.6261	1	2	25	34	1.36364	353	40.9	9.52
IPI00989155.1	hypothetical protein LOC245516	0.4028	2	1	23	45	1.36612	869	94.4	6.34
IPI00133880.2	E3 ubiquitin-protein ligase RING2	0.3988	1	2	8	13	1.36612	336	37.6	6.84
IPI00986167.2	Uncharacterized protein	0.3816	2	1	12	21	1.36612	477	50.6	7.55
IPI00881976.1	Isoform 1 of 60S ribosomal export protein NMD3	0.5368	1	3	23	46	1.36861	503	57.6	7.17
IPI00987238.1	protein S100-A11-like	0.5208	5	4	7	54	1.37237	96	10.8	5.14
IPI00162850.3	Mitochondrial fission regulator 1	0.1707	2	1	4	4	1.373	328	35.9	8.5
IPI00126892.12	Putative uncharacterized protein	0.7881	1	7	20	70	1.37426	302	34.3	7.14
IPI00121427.1	Protein S100-A6	0.573	1	5	6	49	1.37426	89	10	5.48
IPI00830189.2	Isoform 1 of Selenocysteine lyase	0.7315	7	2	25	58	1.37426	432	47.1	6.8
IPI00225719.3	mRNA export factor	0.6603	2	6	16	45	1.37489	368	40.9	7.83
IPI01027726.1	Protein	0.7636	5	1	11	62	1.37994	220	23.9	5.58
IPI00420542.2	Isoform 1 of Phosphatidylinositide phosphatase SAC2	0.4991	4	2	53	135	1.38058	1132	127.5	7.11
IPI00751369.1	L-lactate dehydrogenase A chain isoform 2	0.8116	10	18	36	252	1.38185	361	39.7	8.35
IPI00224728.1	Putative uncharacterized protein	0.4378	2	1	10	40	1.38313	249	26.8	7.37
IPI00223046.6	FH1/FH2 domain-containing protein 1	0.4645	1	5	48	88	1.38504	1197	129.5	6.28
IPI00343557.1	Microtubule-associated protein RP/EB family member 3	0.3843	7	1	8	12	1.38825	281	31.9	5.54
IPI00135646.2	ATP-binding cassette sub-family D member 3	0.5402	1	4	32	84	1.39082	659	75.4	9.26
IPI00551236.3	Stathmin	0.6711	9	6	13	67	1.39147	149	17.3	5.97
IPI00403983.4	Isoform ALF1A of Transcription factor 12	0.6129	10	1	27	63	1.39211	682	72.9	7.02
IPI00555140.3	Phosphoglucomutase-1	0.5658	3	3	28	61	1.396	562	61.4	6.57
IPI00119886.1	Inositol-3-phosphate synthase 1	0.4776	1	3	22	93	1.396	557	60.9	6.42
IPI00626537.2	Transmembrane 9 superfamily member 4	0.2317	1	5	12	19	1.3973	643	74.6	7.23
IPI00132151.1	Thioredoxin domain-containing protein 9	0.2212	1	2	5	17	1.3986	226	26.2	5.95
IPI00122696.6	Uncharacterized protein	0.3883	5	4	19	55	1.39925	461	51.7	5.05
IPI00974614.1	Uncharacterized protein	0.192	8	1	14	52	1.39925	995	102	5.77
IPI00753481.1	Isoform 3 of F-box only protein 3	0.5317	4	1	18	42	1.40121	410	46.9	6.74
IPI00138238.1	Prefoldin subunit 6	0.7953	2	6	15	83	1.40252	127	14.4	8.88
IPI00555059.2	Peroxiredoxin-6	0.7991	6	13	18	115	1.40318	224	24.9	6.01
IPI00311131.1	Replication protein A 32 kDa subunit	0.5852	2	2	11	60	1.40581	270	29.7	6.15
IPI00118723.3	Serine/threonine-protein phosphatase 2A activator	0.6471	5	5	16	41	1.40647	323	36.7	6.39
IPI00118895.1	Beta-2-syntrophin	0.6154	2	2	30	65	1.40713	520	56.3	8.69
IPI00135085.4	Heme-binding protein 1	0.9105	2	9	14	102	1.40911	190	21	5.26
IPI00625950.2	adenine phosphoribosyltransferase	0.55	2	6	8	17	1.40911	180	19.7	6.79
IPI00134131.2	Isoform SCPx of Non-specific lipid-transfer protein	0.3638	3	4	21	50	1.40977	547	59.1	7.44
IPI00124372.3	4-trimethylaminobutyraldehyde dehydrogenase	0.6486	1	8	22	91	1.41044	518	55.9	7.46
IPI00112223.1	EF-hand domain-containing protein D2	0.7042	3	3	14	35	1.41044	240	26.8	5.06
IPI00858310.1	Fructose-bisphosphate aldolase	0.8945	6	1	23	178	1.41176	237	25.8	7.14
IPI00379625.2	Uncharacterized protein	0.4957	2	1	23	55	1.41309	583	58	8.35
IPI00315127.2	Ribonucleoside-diphosphate reductase large subunit	0.7083	1	25	55	449	1.41443	792	90.2	6.7
IPI00319956.1	Protein IMPACT	0.8239	1	4	19	49	1.41443	318	36.3	5.05
IPI00117214.3	Hydroxysteroid dehydrogenase-like protein 2	0.6612	2	1	28	65	1.41443	490	54.2	6.74
IPI00228548.6	Beta-enolase	0.6382	4	4	29	169	1.41509	434	47	7.18
IPI00885543.1	Isoform 2 of Calmodulin-regulated spectrin-associated protein 2	0.1435	4	1	20	27	1.41576	1470	165.2	6.96
IPI00221402.7	Fructose-bisphosphate aldolase A	0.8104	8	6	33	282	1.41643	364	39.3	8.09
IPI00222393.2	Isoform 1 of Protein FAM164A	0.5494	1	2	17	48	1.41777	324	35.1	9.88
IPI00353563.4	Fascin	0.86	5	27	44	463	1.41777	493	54.5	6.89
IPI00132942.1	Nuclear migration protein nudC	0.7922	3	19	32	163	1.41844	332	38.3	5.26
IPI00758248.3	Uncharacterized protein	0.2702	3	1	32	53	1.42383	1488	162.7	8.56
IPI00118718.1	Poly(rC)-binding protein 4	0.5583	1	1	14	35	1.4245	403	41.4	8.34
IPI00623834.1	Uncharacterized protein	0.3871	4	4	37	87	1.42518	824	94.6	6.51
IPI00420481.5	Targeting protein for Xklp2	0.5168	1	4	41	79	1.42789	745	85.8	9.38
IPI00162781.2	Putative adenosylhomocysteinase 2	0.7434	8	6	32	79	1.42789	530	58.9	6.89
IPI00895414.1	Parkinson disease (Autosomal recessive, early onset) 7	0.6596	11	8	13	133	1.42789	188	19.9	6.77
IPI00154120.2	Actin-like protein 7B	0.5383	1	1	12	24	1.42993	418	45.5	5.68
IPI00408646.5	Voltage-dependent P/Q-type calcium channel subunit alpha-1A	0.478	3	3	86	178	1.43198	2368	267.5	8.85
IPI00107958.1	Hematological and neurological expressed 1-like protein	0.7421	3	7	12	63	1.43747	190	20	8.62
IPI00336873.1	Isoform 3 of Heterogeneous nuclear ribonucleoprotein D0	0.5752	9	8	21	118	1.43954	306	32.7	8.16
IPI00356357.6	Uncharacterized protein	0.2338	2	1	3	4	1.43954	308	35.8	8.9
IPI00135660.5	Serum deprivation-response protein	0.7632	1	7	34	127	1.4437	418	46.7	5.21
IPI00118344.1	UDP-glucose 6-dehydrogenase	0.6714	4	16	32	272	1.44788	493	54.8	7.56
IPI00453817.3	Sodium-coupled neutral amino acid transporter 2	0.3591	2	4	13	58	1.45278	504	55.5	7.94
IPI00272622.1	Methionine aminopeptidase 1	0.6321	1	8	18	62	1.45843	386	43.2	7.17
IPI00109311.3	Isoform 1 of Na(+)/H(+) exchange regulatory cofactor NHE-RF1	0.6028	1	3	20	56	1.45843	355	38.6	5.9
IPI00377455.3	GRIP and coiled-coil domain-containing protein 2	0.575	4	2	96	175	1.45985	1680	194.4	5.14
IPI01007959.1	Uncharacterized protein	0.2756	3	1	20	28	1.46056	733	84.2	8.4
IPI00989983.1	nuclear transport factor 2-like	0.8011	1	4	11	69	1.46341	176	19.8	6.87
IPI00128040.2	Serine protease HTRA1	0.6146	1	4	25	76	1.46556	480	51.2	7.65
IPI00453846.9	Isoform 1 of Zinc finger MYM-type protein 4	0.2873	2	1	38	64	1.46556	1549	172.3	6.8
IPI00308402.2	Isoform 1 of RNA-binding protein Raly	0.848	5	8	29	171	1.46699	296	31.2	9.38
IPI00874931.1	Isoform 1 of Far upstream element-binding protein 1	0.5438	6	14	32	172	1.46771	651	68.5	7.93
IPI00323134.2	Cadherin-2	0.4514	2	4	27	127	1.46915	906	99.7	4.78
IPI00330680.5	Transmembrane protein 106B	0.3964	2	1	7	13	1.47203	275	31.2	6.68
IPI00266899.6	Peptidyl-prolyl cis-trans isomerase FKBP1A	0.5093	2	3	6	22	1.47348	108	11.9	8.16
IPI00128760.1	Ubiquitin-conjugating enzyme E2 L3	0.7403	8	5	9	50	1.47565	154	17.9	8.51
IPI00123474.11	Nuclear factor NF-kappa-B p100 subunit	0.406	3	6	36	108	1.47638	899	96.8	6.37
IPI00467833.6	triosephosphate isomerase	0.9264	2	13	24	220	1.4771	299	32.2	5.74
IPI00112072.1	Isoform 1 of Minor histocompatibility antigen H13	0.1958	7	3	6	39	1.47783	378	41.7	6.04
IPI00653794.2	RAP1, GTP-GDP dissociation stimulator 1 isoform a	0.6755	4	9	41	139	1.48002	607	66	5.35
IPI00331745.2	Latexin	0.527	1	4	10	41	1.48002	222	25.5	5.74
IPI00109764.2	DNA topoisomerase 1	0.4941	2	14	49	129	1.48883	767	90.8	9.33
IPI00853698.3	Isoform 1 of Endothelin-converting enzyme 2	0.2565	6	1	16	24	1.48957	881	99.6	5.12
IPI00222546.5	60S ribosomal protein L22	0.7266	3	4	9	71	1.49031	128	14.7	9.19
IPI00124096.1	Protein S100-A4	0.4356	1	4	5	17	1.49105	101	11.7	5.31
IPI00110456.2	Uncharacterized protein C7orf50 homolog	0.2205	1	2	3	5	1.4918	195	22.3	9.5
IPI00621548.2	NADPH--cytochrome P450 reductase	0.5369	5	15	30	174	1.5	678	77	5.53
IPI00380332.4	Dual specificity protein phosphatase	0.6482	5	5	22	107	1.50451	452	48.6	5.16
IPI00135899.2	TNF receptor-associated factor 1	0.2176	2	1	7	8	1.50527	409	45.4	5.78
IPI00420171.1	Isoform 3 of Arf-GAP domain and FG repeats-containing protein 1	0.3264	4	3	13	50	1.50754	530	55	8.47
IPI00466128.3	Alcohol dehydrogenase [NADP+]	0.5969	2	8	20	64	1.5083	325	36.6	7.39
IPI00117167.2	Isoform 1 of Gelsolin	0.6692	2	20	49	333	1.51362	780	85.9	6.18
IPI00988730.1	Putative uncharacterized protein	0.3662	3	1	12	25	1.51745	396	43.8	8.98
IPI00457898.3	Phosphoglycerate mutase 1	0.8268	2	13	21	184	1.51899	254	28.8	7.18
IPI00317309.5	Annexin A5	0.8119	1	15	27	190	1.52053	319	35.7	4.96
IPI00991091.1	Uncharacterized protein	0.3869	4	2	35	57	1.52207	995	112.3	5.48
IPI00928009.1	Uncharacterized protein	0.3694	4	1	7	12	1.52594	157	17.5	6.95
IPI00138122.4	Uncharacterized protein	0.2973	1	1	13	22	1.52905	619	70.1	7.72
IPI00121013.1	Isoform 1 of Astrocytic phosphoprotein PEA-15	0.7615	3	3	8	16	1.52983	130	15	5.02
IPI00125135.1	Ubiquitin-conjugating enzyme E2 D2	0.4422	4	2	5	26	1.52983	147	16.7	7.83
IPI00127358.1	SH3 domain-binding glutamic acid-rich-like protein 3	0.5591	2	3	7	28	1.53374	93	10.5	5.14
IPI00831266.2	NF-kappa-B essential modulator isoform 5	0.5259	9	1	16	26	1.5361	424	49.3	5.85
IPI00230145.5	Ferritin heavy chain	0.522	1	3	8	8	1.53689	182	21.1	5.88
IPI00313817.1	Hepatoma-derived growth factor	0.7637	3	10	19	181	1.54242	237	26.3	4.83
IPI00134681.1	Lymphotoxin-alpha	0.3465	1	1	5	7	1.55521	202	22	10.14
IPI00311493.5	Keratin, type I cytoskeletal 18	0.7329	1	13	33	147	1.55844	423	47.5	5.33
IPI00122267.3	Isoform 1 of Endophilin-B1	0.7452	3	3	22	54	1.56006	365	40.8	6.04
IPI00751759.1	Isoform 1 of Polypyrimidine tract-binding protein 2	0.742	3	10	27	114	1.56904	531	57.5	8.66
IPI01027554.1	Protein	0.6746	3	3	15	50	1.5715	252	28.6	8.07
IPI00116913.4	Laminin subunit alpha-5	0.5632	2	15	144	387	1.57812	3718	403.8	6.73
IPI00115862.1	Eukaryotic translation initiation factor 6	0.9469	5	6	13	67	1.57812	245	26.5	4.74
IPI00399449.1	Isoform 1 of NSFL1 cofactor p47	0.6027	4	8	20	91	1.57978	370	40.7	5.15
IPI00230682.6	Isoform Long of 14-3-3 protein beta/alpha	0.9187	5	8	29	275	1.58144	246	28.1	4.83
IPI00119958.1	Zinc finger homeobox protein 3	0.2415	2	1	74	123	1.58395	3726	406.3	6.24
IPI00480432.2	rab11 family-interacting protein 5 isoform 1	0.3756	3	1	37	79	1.58646	1318	139.5	5.12
IPI00109482.3	N(G),N(G)-dimethylarginine dimethylaminohydrolase 1	0.3649	5	3	8	10	1.59067	285	31.4	5.97
IPI00114329.1	Glutamate--cysteine ligase regulatory subunit	0.3869	2	3	9	23	1.5949	274	30.5	5.52
IPI00119261.3	Deoxycytidine kinase	0.2462	1	1	6	27	1.59659	260	30.3	5.43
IPI00111821.6	Putative oxidoreductase GLYR1	0.3168	2	2	15	15	1.5983	546	59.7	9.22
IPI00111218.1	Aldehyde dehydrogenase, mitochondrial	0.7148	2	13	33	171	1.6	519	56.5	7.62
IPI00396771.2	Isoform 1 of Uncharacterized protein C11orf95 homolog	0.2286	3	1	12	14	1.60171	678	73.7	6.73
IPI00416303.1	Probable aminopeptidase NPEPL1	0.2233	2	3	7	14	1.60514	524	55.9	6.84
IPI00223757.4	Aldose reductase	0.6044	6	11	23	88	1.61204	316	35.7	7.18
IPI00119772.1	Serine/threonine-protein kinase 4	0.2957	1	1	11	12	1.61377	487	55.5	5.19
IPI00395051.2	Transmembrane protein 119	0.35	1	3	7	45	1.62162	280	29.4	4.51
IPI00122054.1	GPN-loop GTPase 1	0.4382	1	1	12	16	1.62866	372	41.6	4.88
IPI00459756.1	Unknown protein (Fragment)	0.5574	1	1	4	7	1.63043	122	13.7	9.25
IPI00171974.1	Charged multivesicular body protein 4b	0.5804	1	7	13	70	1.63488	224	24.9	4.82
IPI00111694.3	Heme transporter HRG1	0.5753	1	1	6	12	1.64204	146	16.5	9.45
IPI00121335.1	RAC-beta serine/threonine-protein kinase	0.264	9	2	13	20	1.64654	481	55.7	6.37
IPI00165694.1	Isoform 1 of Mitochondrial import receptor subunit TOM34	0.7055	2	7	23	80	1.66297	309	34.3	9.14
IPI00114352.1	Isoform 1 of Myc box-dependent-interacting protein 1	0.4524	3	10	21	60	1.67131	588	64.4	5.03
IPI00463681.2	Isoform 1 of Protein wntless homolog	0.3272	3	3	13	14	1.67598	541	62.1	7.65
IPI00113873.2	Isoform 1 of Nuclear factor NF-kappa-B p105 subunit	0.4171	4	6	32	71	1.67879	971	105.5	5.39
IPI00109162.1	Coiled-coil domain-containing protein 94	0.5382	1	1	15	43	1.70843	314	36	6.07
IPI00137730.7	Phosphatidylethanolamine-binding protein 1	0.7754	7	6	9	51	1.7311	187	20.8	5.4
IPI00831604.1	Uncharacterized protein	0.7327	4	3	8	57	1.73511	101	11.5	8.25
IPI00317025.3	Carbonic anhydrase 5B, mitochondrial	0.2744	1	1	7	10	1.7452	317	36.6	7.31
IPI00761442.2	Uncharacterized protein	0.8857	2	1	11	27	1.74622	105	11.7	6.06
IPI00751129.1	Isoform 5 of G-protein-signaling modulator 1	0.5106	2	2	29	59	1.75029	705	78.1	6.62
IPI00230440.6	Adenosylhomocysteinase	0.7755	2	20	33	171	1.75131	432	47.7	6.54
IPI00346073.1	Heat shock 70 kDa protein 1B	0.7134	3	14	38	195	1.7585	642	70.1	5.72
IPI00117896.3	Microtubule-associated protein RP/EB family member 1	0.8396	1	8	21	178	1.77725	268	30	5.22
IPI00918685.1	Uncharacterized protein	0.8728	9	2	18	55	1.78042	173	19.3	7.06
IPI00353579.1	U3 small nucleolar RNA-associated protein 18 homolog	0.5815	2	2	27	77	1.78042	552	61.2	8.78
IPI00474116.3	Isoform 1 of Calcineurin subunit B type 1	0.8412	2	2	11	18	1.78359	170	19.3	4.81
IPI00416122.2	Isoform 1 of Constitutive coactivator of PPAR-gamma-like protein 2	0.3804	2	1	36	101	1.81269	1091	119.6	8.46
IPI00113520.2	RING finger protein 114	0.6681	2	1	12	31	1.83824	229	25.7	7.03
IPI00123039.1	Tyrosine-protein phosphatase non-receptor type 1	0.3843	1	2	14	34	1.83936	432	49.6	6.16
IPI00380162.3	Isoform 1 of E3 ubiquitin-protein ligase Itchy	0.338	3	2	26	64	1.84615	864	98.9	6.28
IPI00750262.1	regulation of nuclear pre-mRNA domain-containing protein 1B	0.5415	6	3	18	112	1.85759	325	36.8	5.97
IPI00987537.1	Uncharacterized protein	0.1671	2	1	7	10	1.87735	814	92.4	7.71
IPI00658539.1	lysosomal protective protein isoform a	0.4654	2	2	18	55	1.88088	492	55.7	5.87
IPI00830359.1	Uncharacterized protein	0.206	2	1	5	10	1.88917	364	41	5.08
IPI00626782.2	brefeldin A-inhibited guanine nucleotide-exchange protein 1	0.2746	2	1	42	55	1.90597	1846	208.4	5.86
IPI00408277.4	obscurin-like 1	0.3176	2	3	39	61	1.9305	1804	197.8	5.41
IPI00466258.2	Isoform 1 of SH3 domain-containing kinase-binding protein 1	0.4528	8	4	23	44	1.93175	709	78.1	7.55
IPI00261467.6	Adenosine deaminase	0.4545	1	7	14	58	1.93424	352	40	5.72
IPI00608020.4	ferritin light chain 1	0.5847	4	4	9	41	1.94932	183	20.8	6
IPI00875198.1	SAM domain and HD domain-containing protein 1 isoform 1	0.6337	6	17	40	159	1.96335	658	75.8	7.93
IPI00281011.7	MARCKS-related protein	0.63	1	4	9	70	1.9685	200	20.2	4.61
IPI00322206.2	Isoform 1 of N-acylneuraminate cytidylyltransferase	0.3634	1	1	12	17	1.98151	432	48	8.1
IPI00137087.5	ADP-ribosylation factor guanine nucleotide-exchange factor 2	0.5435	1	3	85	194	2.01613	1792	202.1	6.55
IPI00112414.1	Exportin-2	0.7044	7	29	62	352	2.17234	971	110.4	5.77
IPI00121842.2	TAP2	0.4253	1	3	27	67	2.21402	703	77.6	7.9
IPI00762293.2	Uncharacterized protein	0.2271	1	1	6	6	2.22717	251	28.6	9.63
IPI00115850.2	isopentenyl-diphosphate Delta-isomerase 1	0.6325	2	2	14	41	2.27273	283	32.5	7.02
IPI00125939.3	cytosolic acyl coenzyme A thioester hydrolase isoform 1	0.5885	4	6	21	67	2.42718	384	42.8	8.68
IPI00126861.3	Protein-glutamine gamma-glutamyltransferase 2	0.4373	4	5	26	58	2.49377	686	77	5.1
IPI00323911.3	Glutathione S-transferase A4	0.0856	1	1	2	3	2.49584	222	25.5	7.39
IPI00113477.5	collagen, type IV, alpha 5	0.356	4	2	34	74	2.50209	1691	161.7	8.1
IPI00890914.2	Isoform 1 of Phosphatidylinositol 3,4,5-trisphosphate-dependent Rac exchanger 2 protein	0.4743	1	1	70	113	2.60643	1598	181.6	7.34
IPI00749596.1	double-stranded RNA-binding protein Staufen homolog 1 isoform 1	0.5818	5	5	23	75	2.77264	495	54.8	9.52
IPI00222526.4	ubiquinone biosynthesis monooxygenase COQ6	0.5546	4	1	21	46	3.05499	476	51.4	7.17
IPI00944013.1	tumor necrosis factor receptor superfamily member 12A isoform 2	0.2447	2	1	2	3	3.68098	94	10	10.52
IPI00169460.1	UPF0549 protein C20orf43 homolog	0.3518	1	1	12	16	4.33526	307	33.9	8.81
