# Supplementary material for: Loss of prion protein control of glucose metabolism promotes neurodegeneration in model of prion diseases
Source: PLoS Pathog. 2021 Oct 5;17(10):e1009991. doi: 10.1371/journal.ppat.1009991 (PMC8519435; doi:10.1371/journal.ppat.1009991)
Supplement: S2 Table — RT-qPCR primers. (XLSX) [file ppat.1009991.s009.xlsx]

## Sheet: Feuil1
S2 Table : RT-qPCR primers
Gene	Forward primer sequence	Reverse primer sequence
Acsf2	5'-CTCTTTCCCACCACAACATCG-3'	5'-TCTGCAGTCTTTGTGGGCA-3'
ADH	5'-GACATAGAAGTCGCACCCCC-3'	5'-CCAACGCTCTCAACAATGCC-3'
AldoA	5'-GAAGGCACATTGCTGAAGCC-3'	5'-GACGAAGTGCTGTGACCGTT-3'
Cpt1C	5'-AGAAGTAGAGCTCAGCTCGCCA-3'	5'-CCAGAGATGCCTTTTCCAGGAG-3'
CS	5'-TAGCAAATCAGGAGGTGCTTGT-3'	5'-TCTGACACGTCTTTGCCAAC-3'
DLD	5'-GGCGGCCCTTTACTCAGAAT-3'	5'-GGCCATCCCTTCAACACAGA-3'
Eno3	5'-CTTCTTCGGGTGGAGAAGACTC-3'	5'-CTCGGAATCGACCCTTGGC-3'
Gpx1	5'-CCAACACCCAGTGACGACC-3'	5'-CTCAAAGTTCCAGGCAATGTC-3'
OGDH	5'-TCCTACACAACCCATGGCAC-3'	5'-AGCTGCCACCTTGCATACAT-3'
PDHA1	5'-TTCTCAAGGATAGAATGGTGAACA-3'	5'-GATGTGATAGCCTAGTTCCTCCAA-3'
PDK4	5'-GTGATGTGGTAGCAGTAGTC-3'	5'-ATGTGGTGAAGGTGTGAAGG-3'
PGAM1	5'-GTTGCCAGTGGTCAGGACTT-3'	5'-GTACCTGCGATCCTTGCTGA-3'
PPARγ	5'-CATAAAGTCCTTCCCGCTGA-3'	5'-CATGTCGTAGATGACAAATGG-3'
Rplp0	5'-TACACCTTCCCACTTGCTG-3'	5'-TCTGATTCCTCCGACTCTTC-3'
SOD1	5'-GCAAGCGGTGAACCAGTTGTGT-3'	5'-CGGGCCACCATGTTCCTTAGAGT-3'
TPI	5'-CCTGGCCTATGAACCTGTGT-3'	5'-CAGGTTGCTCCAGTCACAGA-3'
