# Supplementary material for: Loss of prion protein control of glucose metabolism promotes neurodegeneration in model of prion diseases
Source: PLoS Pathog. 2021 Oct 5;17(10):e1009991. doi: 10.1371/journal.ppat.1009991 (PMC8519435; doi:10.1371/journal.ppat.1009991)
Supplement: S3 Table — Antibodies. (XLSX) [file ppat.1009991.s010.xlsx]

## Sheet: Feuil1
S3 Table : Antibodies
Antibodies	Reference	Supplier
α-tubulin	66031-1-Ig	Proteintech	Manchester. UK
ADH	15054-1-AP	Proteintech	Manchester. UK
AldoA	11217-1-AP	Proteintech	Manchester. UK
CS	GTX110624	Genetex	CA. USA
DLD	GTX101245	Genetex	CA. USA
Eno3	NBP1-31764	Novus	Lille. France
Erk1/2	44-654G	Invitrogen	CA. USA
GAPDH	G9545	Sigma	CA. USA
GLUT3	sc-74399	Santa Cruz	CA. USA
OGDH	GTX105124	Genetex	CA. USA
PDHA1	ab155096	Abcam	Cambridge. UK
℗PDHA1	ab177461	Abcam	Cambridge. UK
PDK4	ab214938	Abcam	Cambridge. UK
PGAM1	GTX114633	Genetex	CA. USA
PPARγ	#2443	Cell Signaling	Leiden. The Netherlands
Sha31	3213	SPI-Bio	Montigny-les-Bretonneux. France
Tpi	GTX630779	Genetex	CA. USA
